# Supplementary material for: Prevalence, probability, and characteristics of malaria and filariasis co-infections: A systematic review and meta-analysis
Source: PLoS Negl Trop Dis. 2022 Oct 21;16(10):e0010857. doi: 10.1371/journal.pntd.0010857 (PMC9586402; doi:10.1371/journal.pntd.0010857)
Supplement: S2 Table — (XLSX) [file pntd.0010857.s004.xlsx]

## Sheet: Sheet1
Author	Publication year	Study site	Year of study	Study design	Number of participants	Participants	Mean/median age	Age group	Male percentage	All co-infections	Co-infection types	All malaria cases	Malaria species	Malaria without filaria	All filaria cases	Filaria species	Filaria without malaria	No malaria and no filaria	Clinical outcomes	Test for malaria	Test for filaria
Acharya et al.	2020	India	2019	Prospective observational study	8681	Febrile patients in hospitals/clinics	NS	NS	NS	6	P. vivax+W. bancrofti (5), P. falciparum+W. bancrofti (1)	1778	P. falciparum (274), P. vivax (1495)	1772	26	W. bancrofti	20	6883	NS	Microscopy/RDT	Microscopy
Amaechi et al.	2020	Nigeria	NS	Cross-sectional study	539	Participants in communities	NS	All age groups	47.3	10	P. falciparum+W. bancrofti	342	P. falciparum	332	27	W. bancrofti	17	180	NS	Microscopy	Microscopy/RDT
Bisanzio et al.	2014	Kenya	2009-2011	Cross-sectional study	5713	Participants in communities	NS	All age groups	NS	34	P. falciparum+W. bancrofti	1125	P. falciparum	1091	908	W. bancrofti	874	3714	NS	RDT/molecular method	RDT
Boumbanda Koyo et al.	2020	Gabon	2015-2016	Retrospective observational study	516	Febrile (428), afebrile (88) participants in hospitals/clinics	50±43.5 months	< 15 years	51	12	Febrile (11): P. falciparum/P. malariae + L. loa (1), P. falciparum+L. loa (4): P. falciparum/P. malariae + M. perstans (1), P. falciparum+M. perstans (5); Afebrile (1): P. falciparum+L. loa (1)	326	Febrile (298): P. falciparum (286), P. malariae (35), P. ovale (14); Afebrile (28): P. falciparum (24), P. malariae (9), P. ovale (3)	Febrile (287), afebrile (27)	18	Febrile (16): L. loa (6) and M. perstans (10); Afebrile (2): L. loa (2)	Febrile (5), afebrile (1)	Febrile (125), afebrile (59)	NS	Molecular method	Molecular method
Chadee et al.	2003	Guyana	1997	Prospective observational study	1278	Febrile patients in hospitals/clinics	NS	All age groups	57.5	20	P. falciparum+W. bancrofti (16), P. vivax+W. bancrofti (4)	41	NS	21	106	W. bancrofti	103	1154	NS	Microscopy	Microscopy
Che et al.	2015	Cameroon	2012	Cross-sectional study	1045	Febrile and afebrile participants in communities	NS	All age groups	43.2	7	P. falciparum+L. loa	89	P. falciparum+W. bancrofti	82	NS	L. loa	NS	20	L. loa co-infections: Decreased levels of CXCL5; comparable levels of CX3CL1, CXCL7, CXCL9, CXCL11, CCL28 in co-infections compared to malaria mono-infection.	Microscopy/RDT	Microscopy
Coulibaly et al.	2021	Burkina Faso	2014-2015	Cross-sectional study	1985	Participants in communities	NS	5-65 years	NS	2	P. falciparum+W. bancrofti	889	P. falciparum+W. bancrofti	891	8	W. bancrofti	6	1086	NS	Microscopy	Microscopy
Dolo et al.	2012	Mali	2007	Cohort study	539	Participants in communities: Filaria-positive (31), Filaria-negative (31)	Filaria-positive (31): median 13 (4–18), Filaria-negative (31): median 13 (4–20)	1 to 20 years	Filaria-positive (31): 64.5, Filaria-negative (31): 64.5	NS	P. falciparum+W. bancrofti	38	P. falciparum	0	31	W. bancrofti and M. perstans	Filaria-positive (13), Filaria-negative (11)	NS	There was no significant difference in the rates of clinical malaria between the filaria-positive and filaria-negative groups	Microscopy	Microscopy for Mansonella perstans, ELISA for Wuchereria bancrofti (TropBio, Townsville, Australia).
Drame et al.	2016	Cameroon	2012	Cross-sectional study	1085	Participants in communities	NS	≥ 2 years	43.5	138	P. falciparum+L. loa (29), P. falciparum+M. perstans+L. loa (109)	361	P. falciparum	168	420	L. loa and M. perstans	282	120	NS	Molecular method	Molecular method
Ehounoud et al.	2021	Cˆote d’Ivoire	2014-2015	Cross-sectional study	784	Febrile patients (438), afebrile (346)	20 ± 12 year	3 weeks–71 years	NS	5	P. falciparum/M. perstans: Febrile (2), Afebrile (3)	302	Febrile (217): P. falciparum (205), P. ovale (20), P. malariae (7), Afebrile (85): P. falciparum (81), P. ovale (0), P. malariae (8)	Febrile (215), afebrile (82)	24	M. perstans: febrile (13), afebrile (11)	19	Febrile (11), afebrile (8)	NS	Molecular method	Molecular method
Ghosh et al.	1995	India	1989-1991	Cross-sectional study	51448	Febrile participants in communities	NS	All age groups	NS	80	P. falciparum (64), P. vivax (14), P. malariae (1), Mixed P. falciparum/P. vivax infections (1)	18444	P. falciparum (14524), P. vivax (3401), P. malariae (156). Mixed infections (363)	18364	240	W. bancrofti	160	32844	NS	Microscopy	Microscopy
M’bondoukwé et al.	2022	Gabon	2013-2016	Cross-sectional study	240	Participants in communities	22.5 (6.0–48.8)	6.0–48.8 years	45.4	7	P. falciparum+L. loa (5), P. falciparum+M. perstans (2)	57	P. falciparum	50	48	L. loa and M. perstans	41	142	IL-10 was lower in patients with co-infections (median 224.5 pg/mL) compared to malaria mono-infection (median 18.1 pg/mL). The IL-10/TNF-α ratio was also lower in patients with co-infections (10-folds) compared to malaria mono-infection (30-folds). The IL-10/IL-6 ratio tended to be higher in patients with co-infections (2-folds) compared to malaria mono-infection.	Microscopy/molecular method	Direct microscopy/Leukoconcentration technique
Mboera et al.	2011	Tanzania	2005	Cross-sectional study	578	School chidren	7.96±1.4	Primary school chidren	52.2	81	P. falciparum+W. bancrofti	395	P. falciparum	314	247	W. bancrofti	166	17	Significantly high geometric mean parasite density (GMPD) was observed among children with P. falciparum and W. bancrofti co-infections as compared to those with P. falciparum mono-infection (p < 0.001). About 4.6-folds increase in the risk of having an enlarged spleen were observed among children with co-infections.	Microscopy	Microscopy/RDT
Metenou et al.	2011	Mali	NS	Cohort study	28	Malaria-positive patients: Filaria-positive (15), Filaria-negative (13)	Filaria-positive (15): 13.85 (11–18), Filaria-negative (13): 14.47 (11–17)	11-18	Filaria-positive (15): 73.3, Filaria-negative (13): 92.3	15	NS	NS	P. falciparum	NS	NS	W. bancrofti and M. perstans	NS	NS	Patients with co-infections had higher frequencies of CD4+ T cells producing IL-17A, IL-10, and IL-4 (in vitro)	Microscopy/PfHRP2 ELISA kit	Microscopy/RDT
Moutongo Mouandza et al.	2020	Gabon	2015-2016	Prospective observational study	775	Participants in communities	37 (IQR 18–51)	All age groups	35.7	14	NS	112	P. falciparum	98	74	L. loa and M. perstans	60	603	Patients with co-infections having a lower rate of severe anemia (44.4%) as compared to those with malaria mono-infection (69.5%).	Microscopy	Direct microscopy/Leukoconcentration technique
Muturi et al.	2006	Kenya	2002-2003	Cross-sectional study	208 for malaria, 201 for microfilaria	Participants in communities	NS	≥ 4 years	NS	4	P. falciparum+W. bancrofti	56	P. falciparum (55), P. malariae (1)	52	18	W. bancrofti	14	127	NS	Microscopy	Microscopy
Nielsen et al.	2007	Tanzania	2002	Cross-sectional study	59	HIV (16), filariasis (CFA+; n = 25) or both (HIV+/CFA+; n = 18)	NS	18—70 years	NS	NS	NS	HIV (HIV+; n = 5), CFA (CFA+; n = 5) or both (HIV+/CFA+; n = 2)	P. falciparum	NS	HIV (HIV+; n = 8), CFA (CFA+; n = 24) or both (HIV+/CFA+; n = 0)	W. bancrofti	NS	NS	NS	Microscopy	Direct microscopy/RDT
Olaniyan et al.	2018	Nigeria	NS	Case-control study	160	Uninfected controls (50), malaria patients (n = 50), lymphatic filariasis patients (30), co‑infection (30)	NS	32–73 years	NS	NS	Lymphatic filariasis (Not specified species)	NS	P. falciparum	NS	NS	Lymphatic filariasis (Not specified species)	NS	NS	There was a significantly higher plasma IL-4, C4 and TNF‑α level in Plasmodium mono-infection than co-infections (P <0.05).	Microscopy	RDT
Pousibet-Puerto et al.	2021	Spain (immigrant patients of sub-Saharan Africa)	2004-2019	Retrospective observational study	329	Imported malaria from sub-Saharan Africa	33±11	Adults (> 14 years)	90.9	30	Filaria (14), M. perstans (13), L. loa (3)	329	P. falciparum (303), P. malariae (10), P. ovale (9), mixed P. infection (7)	299	NS	L. loa and M. perstans	NS	NS	NS	Microscopy/RDT/molecular method	NS
Prasad et al.	1990	India	1986-1989	Cross-sectional study	137	Participants in communities	NS	All age groups	NS	18	P. vivax (14), P. falciparum (4)	49	NS	31	87	W. bancrofti	69	1	NS	Microscopy	Microscopy
Ravindran et al.	1998	India	1994	Cross-sectional study	1815	Participants in communities	NS	NS	NS	6	P. falciparum+W. bancrofti	184	P. falciparum (120), P. vivax (64)	178	163	W. bancrofti	157	1474	NS	Microscopy	Microscopy
Stensgaard et al.	2011	Uganda	2000-2003	Cross-sectional study	11481	School children	NS	5 - 19 years	NS	129	P. falciparum+W. bancrofti	4170	NS	4041	813	W. bancrofti	684	6627	NS	Microscopy	RDT
Treeprasertsuk et al.	1998	Thailand	1995-1997	Prospective observational study	4201	Malaria-positive patients	NS	27.4±5.6 years	75.5	8	P. falciparum+W. bancrofti (4), P. falciparum+P. vivax (3), mixed infection+W. bancrofti (1)	4201	NS	NS	NS	W. bancrofti	NS	NS	All patients with co-infections were asymptomatic for filariasis. All patients response to treatment. Two were cerebral malaria and recovered after treatment.	Microscopy	Microscopy
Yoboue et al.	2022	Equatorial Guinea	2018	Cross-sectional study	3214	Participants in communities	NS	All age groups	45	45	P. falciparum+M. perstans (35), P. falciparum+L. loa (13)	799	P. falciparum	764	206	M. perstans (169), L. loa (34), M. perstans+L. loa (9)	161	2244	NS	RDT/molecular method	Molecular method
